# Supplementary material for: Adsorption and bonding strength of chromium species by ferrihydrite from acidic aqueous solutions
Source: PeerJ. 2020 Jun 11;8:e9324. doi: 10.7717/peerj.9324 (PMC7293855; doi:10.7717/peerj.9324)
Supplement: Supplemental Information 2 [file peerj-08-9324-s002.xls]

## Sheet: Adsorption data
	Cr(III)-Cl, pH 5.0
	Co	Ceq 1	Ceq 2	Ceq 3	srednia	q 1	q 2	q 3	q srednia	SD	RE 1	RE 2	RE 3	RE (%) srednia	SD
	0.09	0.01	0.01	0.015	0.0116667	0.08	0.08	0.075	0.0783333	0.00288675	88.8889	88.8889	83.3333	87.037	3.2075
	1	0.25	0.27	0.29	0.27	0.75	0.73	0.71	0.73	0.02	75	73	71	73	2
	4.4	1.3	1.36	1.27	1.31	3.1	3.04	3.13	3.09	0.0458258	70.4545	69.0909	71.1364	70.2273	1.04149
	8.7	3.05	3.45	3.1	3.2	5.65	5.25	5.6	5.5	0.217945	64.9425	60.3448	64.3678	63.2184	2.50511
	22.8	10.2	11	10.9	10.7	12.6	11.8	11.9	12.1	0.43589	55.2632	51.7544	52.193	53.0702	1.9118
	43	24.1	25.1	25.2	24.8	18.9	17.9	17.8	18.2	0.608276	43.9535	41.6279	41.3953	42.3256	1.4146
	90	63.3	66.7	62.3	64.1	26.7	23.3	27.7	25.9	2.30651	29.6667	25.8889	30.7778	28.7778	2.56279
	210	173.6	175	177	175.2	36.4	35	33	34.8	1.7088	17.3333	16.6667	15.7143	16.5714	0.813715
	455	408	412	407	409	47	43	48	46	2.64575	10.3297	9.45055	10.5495	10.1099	0.581484
	960	908.2	911.8	913	911	51.8	48.2	47	49	2.498	5.39583	5.02083	4.89583	5.10417	0.260208
	Cr(III)-Cl, pH 3.0
	Co	Ceq 1	Ceq 2	Ceq 3	srednia	q 1	q 2	q 3	q srednia	SD	RE 1	RE 2	RE 3	RE (%) srednia	SD
	0.14	0.01	0.03	0.026	0.022	0.13	0.11	0.114	0.118	0.010583	92.8571	78.5714	81.4286	84.2857	7.55929
	1.02	0.34	0.38	0.33	0.35	0.68	0.64	0.69	0.67	0.0264575	66.6667	62.7451	67.6471	65.6863	2.59387
	5.25	4.15	4.45	4.3	4.3	1.1	0.8	0.95	0.95	0.15	20.9524	15.2381	18.0952	18.0952	2.85714
	10.3	9.26	9.54	9.34	9.38	1.04	0.76	0.96	0.92	0.144222	10.0971	7.37864	9.32039	8.93204	1.40021
	24.8	21.3	23.7	20.7	21.9	3.5	1.1	4.1	2.9	1.58745	14.1129	4.43548	16.5323	11.6935	6.40101
	53.5	46.8	50.6	50.8	49.4	6.7	2.9	2.7	4.1	2.25389	12.5234	5.42056	5.04673	7.66355	4.21287
	101	91.4	94.4	92.3	92.7	9.6	6.6	8.7	8.3	1.53948	9.50495	6.53465	8.61386	8.21782	1.52424
	246	233.6	229.8	230.2	231.2	12.4	16.2	15.8	14.8	2.08806	5.04065	6.58537	6.42276	6.01626	0.848805
	455	432.4	436	435.1	434.5	22.6	19	19.9	20.5	1.8735	4.96703	4.17582	4.37363	4.50549	0.411758
	1050	1023	1020	1022.4	1021.8	27	30	27.6	28.2	1.58745	2.57143	2.85714	2.62857	2.68571	0.151186
	Cr(III)-SO₄, pH 5.0
	Co	Ceq 1	Ceq 2	Ceq 3	srednia	q 1	q 2	q 3	q srednia	SD	RE 1	RE 2	RE 3	RE (%) srednia	SD
	0.19	0.008	0.012	0.013	0.011	0.182	0.178	0.177	0.179	0.00264575	95.7895	93.6842	93.1579	94.2105	1.3925
	1.03	0.12	0.18	0.15	0.15	0.91	0.85	0.88	0.88	0.03	88.3495	82.5243	85.4369	85.4369	2.91262
	5	0.95	1.15	1.23	1.11	4.05	3.85	3.77	3.89	0.144222	81	77	75.4	77.8	2.88444
	10	3.19	2.71	3.1	3	6.81	7.29	6.9	7	0.255147	68.1	72.9	69	70	2.55147
	11.2	2.95	3.55	3.34	3.28	8.25	7.65	7.86	7.92	0.304467	73.6607	68.3036	70.1786	70.7143	2.71845
	49	26.5	29.1	28.7	28.1	22.5	19.9	20.3	20.9	1.4	45.9184	40.6122	41.4286	42.6531	2.85714
	103	70.8	74.2	71	72	32.2	28.8	32	31	1.90788	31.2621	27.9612	31.068	30.0971	1.85231
	228	184.6	187.6	188.5	186.9	43.4	40.4	39.5	41.1	2.04206	19.0351	17.7193	17.3246	18.0263	0.895639
	460	406.3	408.7	412	409	53.7	51.3	48	51	2.86182	11.6739	11.1522	10.4348	11.087	0.622134
	890	829	831	832.4	830.8	61	59	57.6	59.2	1.7088	6.85393	6.62921	6.47191	6.65169	0.192
	Cr(III)-SO₄, pH 3.0
	Co	Ceq 1	Ceq 2	Ceq 3	srednia	q 1	q 2	q 3	q srednia	SD	RE 1	RE 2	RE 3	RE (%) srednia	SD
	0.11	0.001	0.001	0.002	0.00133333	0.109	0.109	0.108	0.108667	0.00057735	99.0909	99.0909	98.1818	98.7879	0.524864
	1.07	0.2	0.16	0.21	0.19	0.87	0.91	0.86	0.88	0.0264575	81.3084	85.0467	80.3738	82.243	2.47266
	5.35	1.2	1.4	1.15	1.25	4.15	3.95	4.2	4.1	0.132288	77.5701	73.8318	78.5047	76.6355	2.47266
	12.5	8.05	8.55	8.42	8.34	4.45	3.95	4.08	4.16	0.259422	35.6	31.6	32.64	33.28	2.07538
	25.6	19.2	16.8	20.1	18.7	6.4	8.8	5.5	6.9	1.70587	25	34.375	21.4844	26.9531	6.66356
	63.5	49.7	52.3	53.4	51.8	13.8	11.2	10.1	11.7	1.9	21.7323	17.6378	15.9055	18.4252	2.99213
	100	83.9	86.1	84.1	84.7	16.1	13.9	15.9	15.3	1.21655	16.1	13.9	15.9	15.3	1.21655
	242	223	219.2	219.6	220.6	19	22.8	22.4	21.4	2.08806	7.85124	9.42149	9.2562	8.84298	0.862835
	640	606	610	611	609	34	30	29	31	2.64575	5.3125	4.6875	4.53125	4.84375	0.413399
	1050	1012.8	1017	1013.4	1014.4	37.2	33	36.6	35.6	2.27156	3.54286	3.14286	3.48571	3.39048	0.216339
	Cr(VI), pH 5.0
	Co	Ceq 1	Ceq 2	Ceq 3	srednia	q 1	q 2	q 3	q srednia	SD	RE 1	RE 2	RE 3	RE (%) srednia	SD
	0.13	0.012	0.008	0.015	0.0116667	0.118	0.122	0.115	0.118333	0.00351188	90.7692	93.8462	88.4615	91.0256	2.70145
	0.97	0.18	0.16	0.2	0.18	0.79	0.81	0.77	0.79	0.02	81.4433	83.5052	79.3814	81.4433	2.06186
	4.65	1.25	1.31	1.34	1.3	3.4	3.34	3.31	3.35	0.0458258	73.1183	71.828	71.1828	72.043	0.9855
	10.1	3.18	3.02	3.22	3.14	6.92	7.08	6.88	6.96	0.10583	68.5149	70.099	68.1188	68.9109	1.04782
	23.2	12.4	11.6	12.6	12.2	10.8	11.6	10.6	11	0.52915	46.5517	50	45.6897	47.4138	2.28082
	51	32.5	33.5	31.8	32.6	18.5	17.5	19.2	18.4	0.8544	36.2745	34.3137	37.6471	36.0784	1.67529
	106	83.2	80.8	81.1	81.7	22.8	25.2	24.9	24.3	1.30767	21.5094	23.7736	23.4906	22.9245	1.23365
	232	198.8	201.2	197	199	33.2	30.8	35	33	2.10713	14.3103	13.2759	15.0862	14.2241	0.908246
	485	444	447.6	447	446.2	41	37.4	38	38.8	1.92873	8.45361	7.71134	7.83505	8	0.397676
	1000	957.1	959.3	957	957.8	42.9	40.7	43	42.2	1.3	4.29	4.07	4.3	4.22	0.13
	Cr(VI), pH 3.0
	Co	Ceq 1	Ceq 2	Ceq 3	srednia	q 1	q 2	q 3	q srednia	SD	RE 1	RE 2	RE 3	RE (%) srednia	SD
	0.1	0.001	0.001	0.002	0.00133333	0.099	0.099	0.098	0.0986667	0.00057735	99	99	98	98.6667	0.57735
	0.86	0.12	0.08	0.13	0.11	0.74	0.78	0.73	0.75	0.0264575	86.0465	90.6977	84.8837	87.2093	3.07646
	4.25	0.48	0.54	0.48	0.5	3.77	3.71	3.77	3.75	0.034641	88.7059	87.2941	88.7059	88.2353	0.815083
	9.45	1.57	1.65	1.64	1.62	7.88	7.8	7.81	7.83	0.043589	83.3862	82.5397	82.6455	82.8571	0.461259
	21.8	6.21	6.29	6.34	6.28	15.59	15.51	15.46	15.52	0.0655744	71.5138	71.1468	70.9174	71.1927	0.3008
	47.5	21.5	22.9	22.5	22.3	26	24.6	25	25.2	0.72111	54.7368	51.7895	52.6316	53.0526	1.51813
	102	64.6	66.6	64.1	65.1	37.4	35.4	37.9	36.9	1.32288	36.6667	34.7059	37.1569	36.1765	1.29694
	252	197.9	200.1	199.6	199.2	54.1	51.9	52.4	52.8	1.15326	21.4683	20.5952	20.7937	20.9524	0.457641
	495	430	434	435	433	65	61	60	62	2.64575	13.1313	12.3232	12.1212	12.5253	0.534495
	1000	931.9	933.3	936.5	933.9	68.1	66.7	63.5	66.1	2.35797	6.81	6.67	6.35	6.61	0.235797

## Sheet: BCR data
			E0				mean	SD						Cr-Cl, 3.0, 10 mg/L	Cr-SO4, pH 3.0, 10 mg/L	Cr-Cl, pH 3.0, 500 mg/L	Cr-SO4, pH 3.0, 500 mg/L	Cr-Cl, pH 5.0, 10 mg/L	Cr-SO4, pH 5.0, 10 mg/L	Cr-Cl, pH 5.0, 500 mg/L	Cr-SO4, pH 5.0, 500 mg/L
		Cr-Cl, 3.0, 10 mg/L		5.98	6.61	6.4	6.33	0.32078					E4	53.54	56.76	24.2	26.23	48.52	48.73	22.48	22.15
		Cr-SO4, pH 3.0, 10 mg/L		0.04	0.02	0.03	0.03	0.01					E3	16.59	20.96	3.53	8.58	13.11	15.41	9.08	5.1
		Cr-Cl, pH 3.0, 500 mg/L		8.05	7.72	6.58	7.45	0.771298					E2	16.59	19.67	36.2	47.85	26.32	26.34	29.3	47.76
		Cr-SO4, pH 3.0, 500 mg/L		2.56	3.48	3.32	3.12	0.491528					E1	6.94	2.59	28.62	14.22	9.82	9.38	26.99	16.57
		Cr-Cl, pH 5.0, 10 mg/L		1.9	2.33	2.46	2.23	0.293087					E0	6.33	0.03	7.45	3.12	2.23	0.14	2.14	8.41
		Cr-SO4, pH 5.0, 10 mg/L		0.11	0.18	0.13	0.14	0.0360555
		Cr-Cl, pH 5.0, 500 mg/L		1.88	2.01	2.53	2.14	0.343948
		Cr-SO4, pH 5.0, 500 mg/L		7.95	9.07	8.21	8.41	0.586174
			E1				mean	SD
		Cr-Cl, 3.0, 10 mg/L		6.32	7.36	7.14	6.94	0.548088
		Cr-SO4, pH 3.0, 10 mg/L		2.37	2.55	2.85	2.59	0.242487
		Cr-Cl, pH 3.0, 500 mg/L		26.9	28.94	30.02	28.62	1.58442
		Cr-SO4, pH 3.0, 500 mg/L		13.45	14.79	14.42	14.22	0.692026
		Cr-Cl, pH 5.0, 10 mg/L		9.42	9.24	10.8	9.82	0.853464
		Cr-SO4, pH 5.0, 10 mg/L		8.65	9.41	10.08	9.38	0.715472
		Cr-Cl, pH 5.0, 500 mg/L		25.81	28.47	26.69	26.99	1.35514
		Cr-SO4, pH 5.0, 500 mg/L		16.87	17.44	15.4	16.57	1.05257
			E2				mean	SD
		Cr-Cl, 3.0, 10 mg/L		15.86	17.1	16.81	16.59	0.648614
		Cr-SO4, pH 3.0, 10 mg/L		18.85	20.02	20.14	19.67	0.712671
		Cr-Cl, pH 3.0, 500 mg/L		35	35.9	37.7	36.2	1.37477
		Cr-SO4, pH 3.0, 500 mg/L		48.05	48.68	46.82	47.85	0.945992
		Cr-Cl, pH 5.0, 10 mg/L		24.82	26.12	28.02	26.32	1.60935
		Cr-SO4, pH 5.0, 10 mg/L		24.61	27.07	27.34	26.34	1.50429
		Cr-Cl, pH 5.0, 500 mg/L		28.22	29.98	29.7	29.3	0.945727
		Cr-SO4, pH 5.0, 500 mg/L		46.8	48.52	47.96	47.76	0.877268
			E3				mean	SD
		Cr-Cl, 3.0, 10 mg/L		17.89	16.21	15.67	16.59	1.15776
		Cr-SO4, pH 3.0, 10 mg/L		20.1	19.96	22.82	20.96	1.61233
		Cr-Cl, pH 3.0, 500 mg/L		3.16	3.5	3.93	3.53	0.385876
		Cr-SO4, pH 3.0, 500 mg/L		7.92	9.34	8.48	8.58	0.715262
		Cr-Cl, pH 5.0, 10 mg/L		11.83	13.79	13.71	13.11	1.10923						pH 3.0				pH 5.0
		Cr-SO4, pH 5.0, 10 mg/L		14.9	15.32	16.01	15.41	0.560446						10 mg L⁻¹		500 mg L⁻¹		10 mg L⁻¹		500 mg L⁻¹
		Cr-Cl, pH 5.0, 500 mg/L		8.38	9.88	8.98	9.08	0.754983						Cr(III)-Cl	Cr(III)-SO₄	Cr(III)-Cl	Cr(III)-SO₄	Cr(III)-Cl	Cr(III)-SO₄	Cr(III)-Cl	Cr(III)-SO₄
		Cr-SO4, pH 5.0, 500 mg/L		4.75	5.04	5.51	5.1	0.383536
			E4				mean	SD
		Cr-Cl, 3.0, 10 mg/L		52.68	54.1	53.84	53.54	0.756042
		Cr-SO4, pH 3.0, 10 mg/L		55.2	57.32	57.76	56.76	1.3688
		Cr-Cl, pH 3.0, 500 mg/L		23.7	25.24	23.66	24.2	0.900888
		Cr-SO4, pH 3.0, 500 mg/L		25.56	27.3	25.83	26.23	0.936429
		Cr-Cl, pH 5.0, 10 mg/L		49.52	48.08	47.96	48.52	0.868101
		Cr-SO4, pH 5.0, 10 mg/L		47.02	49.14	50.03	48.73	1.54632
		Cr-Cl, pH 5.0, 500 mg/L		21.04	23.42	22.98	22.48	1.26633
		Cr-SO4, pH 5.0, 500 mg/L		22.95	22.1	21.4	22.15	0.776209
														Cr(VI), pH 3.0 10 mg/L	Cr(VI), pH 3.0 500 mg/L	Cr(VI), pH 5.0 10 mg/L	Cr(VI), pH 5.0 500 mg/L
													E4	13.85	12.48	13.53	7.47
			E0				mean	SD					E3	4.54	3.24	4.12	3.85
		Cr(VI), pH 3.0 10 mg/L		0.08	0.13	0.12	0.11	0.0264575					E2	81.47	74.49	80.49	81.55
		Cr(VI), pH 3.0 500 mg/L		8.56	9.28	9.82	9.22	0.632139					E1	0.03	0.57	0.75	0.53
		Cr(VI), pH 5.0 10 mg/L		1.29	0.83	1.21	1.11	0.245764					E0	0.11	9.22	1.11	7
		Cr(VI), pH 5.0 500 mg/L		7.3	7.29	6.41	7	0.510979
			E1				mean	SD
		Cr(VI), pH 3.0 10 mg/L		0.02	0.03	0.04	0.03	0.01
		Cr(VI), pH 3.0 500 mg/L		0.48	0.58	0.65	0.57	0.08544
		Cr(VI), pH 5.0 10 mg/L		0.62	0.86	0.77	0.75	0.121244
		Cr(VI), pH 5.0 500 mg/L		0.58	0.49	0.52	0.53	0.0458258
			E2				mean	SD
		Cr(VI), pH 3.0 10 mg/L		80.16	82.48	81.77	81.47	1.18874
		Cr(VI), pH 3.0 500 mg/L		73.3	75.48	74.69	74.49	1.10368
		Cr(VI), pH 5.0 10 mg/L		79.26	80.62	81.59	80.49	1.17043
		Cr(VI), pH 5.0 500 mg/L		80.94	82.26	81.45	81.55	0.665658
			E3				mean	SD
		Cr(VI), pH 3.0 10 mg/L		5.06	3.82	4.74	4.54	0.643739
		Cr(VI), pH 3.0 500 mg/L		3.82	3.14	2.76	3.24	0.537029
		Cr(VI), pH 5.0 10 mg/L		3.74	4.4	4.22	4.12	0.341174
		Cr(VI), pH 5.0 500 mg/L		4.17	3.33	4.05	3.85	0.454313
			E4				mean	SD
		Cr(VI), pH 3.0 10 mg/L		13.15	14.75	13.65	13.85	0.818535
		Cr(VI), pH 3.0 500 mg/L		11.52	13.66	12.26	12.48	1.08683
		Cr(VI), pH 5.0 10 mg/L		12.82	13.94	13.83	13.53	0.617333
		Cr(VI), pH 5.0 500 mg/L		7.89	7.25	7.27	7.47	0.363868
													Cr(VI) pH 3.0		Cr(VI) pH 5.0
													10 mg L⁻¹	500 mg L⁻¹	10 mg L⁻¹	500 mg L⁻¹
